# Supplementary material for: Controlled and orthogonal partitioning of large particles into biomolecular condensates
Source: Nat Commun. 2025 Apr 14;16:3521. doi: 10.1038/s41467-025-58900-5 (PMC11997106; doi:10.1038/s41467-025-58900-5)
Supplement: Supplementary file 4 — Source Data [file 41467_2025_58900_MOESM4_ESM.xlsx]

## Sheet: 1a
RGG						N protein						GRGNSPYS
file name	10kD	40kD	70kD			file name	10kD	40kD	70kD			file	10kD	40kD	70kD
Experiment 1, image 1	7.1318	6.4512	0.77617			Experiment 1, image 1	2.2089	1.3258	0.48574			Experiment 1, image 1	14.038	10.515	2.4009
Experiment 1, image 2	7.0652	6.5526	0.77837			Experiment 1, image 2	2.2339	1.3258	0.48574			Experiment 1, image 2	14.06	10.129	2.4029
Experiment 1, image 3	7.1745	6.4791	0.78096			Experiment 2, image 1	2.5364	1.2854	0.42925			Experiment 1, image 3	15.381	10.447	2.3962
Experiment 1, image 4	7.2086	6.5344	0.78251			Experiment 2, image 2	2.5747	1.2874	0.43911			Experiment 2, image 1	19.532	15.531	2.4945
Experiment 1, image 5	6.9266	6.6229	0.77441			Experiment 2, image 3	2.6414	1.2967	0.4428			Experiment 2, image 2	20.226	14.26	2.4664
Experiment 1, image 6	7.4025	6.5019	0.80089			Experiment 2, image 4	2.6462	1.3091	0.43214			Experiment 2, image 3	20.536	14.936	2.521
Experiment 1, image 7	7.3832	6.4796	0.78763			Experiment 2, image 5	2.6343	1.3449	0.44203			Experiment 2, image 4	21.076	14.61	2.4899
Experiment 1, image 8	7.5572	6.4517	0.7891			Experiment 3, image 1	2.6199	1.603	0.45542			Experiment 2, image 5	21.398	15.281	2.5759
Experiment 1, image 9	7.5733	6.4656	0.78479			Experiment 3, image 2	2.6483	1.6253	0.45526			Experiment 3, image 1	21.314	18.954	2.7451
Experiment 1, image 10	7.4568	6.4751	0.7889			Experiment 3, image 3	2.6777	1.6494	0.45134			Experiment 3, image 2	24.77	18.672	2.6241
Experiment 2, image 1	7.4707	6.2586	0.89314			Experiment 3, image 4	2.7109	1.6435	0.46058			Experiment 3, image 3	20.027	18.639	2.7804
Experiment 2, image 2	6.3557	6.1555	0.89448			Experiment 3, image 5	2.6777	1.6676				average	19.3053	14.7249	2.53612
Experiment 2, image 3	7.3828	6.1587	0.89334			Experiment 4, image 1	2.1921		0.43128			st dev	3.39124	3.27359	0.13313
Experiment 2, image 4	8.1098	6.0338	1.1168			Experiment 4, image 2	2.1318		0.42753
Experiment 2, image 5	7.815	5.9667	1.0875			Experiment 4, image 3	2.1225		0.42526
average	7.33425	6.37249	0.848599			Experiment 4, image 4	2.1347		0.44476
st dev	0.401863	0.203145	0.112406			Experiment 4, image 5	2.1455		0.44204
						average	2.44335	1.44699	0.446893
						st dev	0.242808	0.169857	0.018462

## Sheet: 1b
RGG
x	-1.64709	-1.5335	-1.4199	-1.30631	-1.19272	-1.07913	-0.965535	-0.851943	-0.73835	-0.624758	-0.511166	-0.397573	-0.283981	-0.170389	-0.0567962	0.0567962	0.170389	0.283981	0.397573	0.511166	0.624758	0.73835	0.851943	0.965535	1.07913	1.19272	1.30631	1.4199	1.5335	1.64709
y	0	0.0229624	0.0986555	0.303868	0.808517	1	0.681871	0.355403	0.255295	0.248939	0.168698	0.153443	0.152985	0.124941	0.139094	0.148364	0.119553	0.148284	0.148827	0.172277	0.218079	0.250793	0.403626	0.602576	0.922345	0.844808	0.334708	0.0833191	0.0320924	0.0119497
N protein
x	-1.64709	-1.5335	-1.4199	-1.30631	-1.19272	-1.07913	-0.965535	-0.851943	-0.73835	-0.624758	-0.511166	-0.397573	-0.283981	-0.170389	-0.0567962	0.0567962	0.170389	0.283981	0.397573	0.511166	0.624758	0.73835	0.851943	0.965535	1.07913	1.19272	1.30631	1.4199	1.5335	1.64709
y	0	0.0157794	0.0734103	0.329778	0.714192	0.949176	1	0.907236	0.8325	0.748392	0.647954	0.592614	0.552124	0.510907	0.502347	0.509205	0.488492	0.513906	0.565964	0.59859	0.700523	0.785145	0.906622	0.9875	0.904009	0.697665	0.327843	0.12596	0.0857371	0.0886476
GRGNSPYS
x	-1.64709	-1.5335	-1.4199	-1.30631	-1.19272	-1.07913	-0.965535	-0.851943	-0.73835	-0.624758	-0.511166	-0.397573	-0.283981	-0.170389	-0.0567962	0.0567962	0.170389	0.283981	0.397573	0.511166	0.624758	0.73835	0.851943	0.965535	1.07913	1.19272	1.30631	1.4199	1.5335	1.64709
y	0	0.0251649	0.111399	0.317151	0.560012	0.695005	0.760867	0.827507	0.879201	0.898202	0.932949	0.958382	0.967807	0.967771	0.995898	1	0.968197	0.951195	0.951236	0.931382	0.848531	0.861722	0.850101	0.760426	0.683028	0.521097	0.288927	0.0984551	0.0324132	0.00734395

## Sheet: 1c
	anti-N protein Ab	Isotope control Ab
Experiment 1, image 1	5.1356	1.2799
Experiment 1, image 2	5.1838	1.3712
Experiment 1, image 3	5.1838	1.2608
Experiment 1, image 4	5.3981	1.3122
Experiment 1, image 5	5.3502	1.2608
Experiment 2, image 1	4.6918	1.3132
Experiment 2, image 2	4.8714	1.3049
Experiment 2, image 3	4.6603	1.365
Experiment 2, image 4	4.7167	1.4116
Experiment 2, image 5	4.6679	1.3628
Experiment 3, image 1	5.4011	1.4882
Experiment 3, image 2	4.7263	1.4537
avg	4.99892	1.34869
stdev	0.0879189	0.0213395

## Sheet: 1d
	200nm ps																				average	stdev	SEM
	Experiment 1, image 1	Experiment 1, image 2	Experiment 1, image 3	Experiment 1, image 4	Experiment 1, image 5	Experiment 1, image 6	Experiment 1, image 7	Experiment 1, image 8	Experiment 1, image 9	Experiment 1, image 10	Experiment 2, image 1	Experiment 2, image 2	Experiment 2, image 3	Experiment 2, image 4	Experiment 2, image 5	Experiment 3, image 1	Experiment 3, image 2	Experiment 3, image 3	Experiment 3, image 4	Experiment 3, image 5
inside	0.71494	0.72006	0.71967	0.73817	0.71536	0.73398	0.70145	0.80501	0.72748	0.55735	0.52297	0.49407	0.47761	0.52448	0.47797	0.64083	0.68388	0.68239	0.76775	0.69138	0.65484	0.104441	0.0233536
interface	0.17198	0.14843	0.16662	0.16029	0.19817	0.16661	0.19189	0.13312	0.17444	0.169	0.35811	0.33283	0.396	0.35126	0.37454	0.27243	0.24462	0.2465	0.1766	0.25762	0.234553	0.0849762	0.0190013
inside_sum	0.88692	0.86849	0.88629	0.89846	0.91353	0.90059	0.89334	0.93813	0.90192	0.72635	0.88108	0.8269	0.87361	0.87574	0.85251	0.91326	0.9285	0.92889	0.94435	0.949	0.889393	0.049405	0.0110473
outside	0.11308	0.13151	0.11371	0.10154	0.086473	0.099414	0.10666	0.061873	0.098089	0.27365	0.11892	0.1731	0.1264	0.12426	0.14749	0.08674	0.071498	0.071112	0.055656	0.050999	0.110609	0.0494045	0.0110472
	500nm ps
	Experiment 1, image 1	Experiment 1, image 2	Experiment 1, image 3	Experiment 1, image 4	Experiment 1, image 5	Experiment 1, image 6	Experiment 1, image 7	Experiment 1, image 8	Experiment 1, image 9	Experiment 1, image 10	Experiment 2, image 1	Experiment 2, image 2	Experiment 2, image 3	Experiment 2, image 4	Experiment 2, image 5	Experiment 3, image 1	Experiment 3, image 2	Experiment 3, image 3	Experiment 3, image 4	Experiment 3, image 5
inside	0.77626	0.78543	0.78547	0.7732	0.81943	0.78314	0.77883	0.7774	0.77745	0.80499	0.48329	0.47951	0.45312	0.47125	0.45897	0.42765	0.35958	0.42769	0.4711	0.44459	0.616917	0.175757	0.0393004
interface	0.22053	0.21378	0.20513	0.22165	0.17627	0.21335	0.219	0.21644	0.21309	0.19163	0.50495	0.51091	0.5256	0.49462	0.51338	0.50804	0.54829	0.51538	0.50578	0.51535	0.361658	0.157169	0.0351441
inside_sum	0.99679	0.99921	0.9906	0.99485	0.9957	0.99649	0.99783	0.99384	0.99054	0.99662	0.98824	0.99042	0.97872	0.96587	0.97235	0.93569	0.90787	0.94307	0.97688	0.95994	0.978576	0.0248541	0.00555755
outside	0.0032077	0.00079177	0.0094017	0.0051546	0.0042992	0.0035119	0.0021755	0.0061644	0.0094545	0.0033738	0.011757	0.0095796	0.021287	0.034128	0.027644	0.064309	0.092125	0.056923	0.023121	0.040053	0.0214231	0.0248522	0.00555712
	1um ps
	Experiment 1, image 1	Experiment 1, image 2	Experiment 1, image 3	Experiment 1, image 4	Experiment 1, image 5	Experiment 1, image 6	Experiment 1, image 7	Experiment 1, image 8	Experiment 1, image 9	Experiment 1, image 10	Experiment 2, image 1	Experiment 2, image 2	Experiment 2, image 3	Experiment 2, image 4	Experiment 2, image 5	Experiment 2, image 6	Experiment 2, image 7	Experiment 2, image 8	Experiment 2, image 9	Experiment 2, image 10
inside	0.98225	0.95077	0.98168	0.97306	0.94615	0.94606	0.95925	0.92937	0.96886	0.95817	0.92683	0.9345	0.90659	0.9262	0.93311	0.9213	0.96458	0.97179	0.94684	0.94366	0.948551	0.0212411	0.00474965
interface	0.0059172	0.018462	0.003663	0.006734	0.034615	0.0041494	0.018809	0.033457	0.013841	0.015209	0.01626	0.017467	0.016484	0.02952	0.0301	0.023148	0.013624	0.015674	0.0299	0.014085	0.0180559	0.00946991	0.00211754
inside_sum	0.988167	0.969232	0.985343	0.979794	0.980765	0.950209	0.978059	0.962827	0.982701	0.973379	0.94309	0.951967	0.923074	0.95572	0.96321	0.944448	0.978204	0.987464	0.97674	0.957745	0.966607	0.0176972	0.00395721
outside	0.011834	0.030769	0.014652	0.020202	0.019231	0.049793	0.021944	0.037175	0.017301	0.026616	0.056911	0.048035	0.076923	0.04428	0.036789	0.055556	0.021798	0.012539	0.023256	0.042254	0.0333929	0.0176976	0.00395731
	200nm ps-peg
inside	0.080635	0.082258	0.084623	0.094862	0.10334	0.1055	0.1069	0.14082	0.10207	0.038711	0.0067148	0.0057849	0.0057196	0.023983	0.021216	0.043428	0.049453	0.052836	0.088902	0.06944	0.0653598	0.0397092	0.00887924
interface	0.10642	0.10345	0.10277	0.11401	0.12625	0.11595	0.12356	0.1287	0.12141	0.065187	0.045785	0.039109	0.044145	0.057875	0.059223	0.10109	0.095266	0.10702	0.11767	0.14049	0.095769	0.0317226	0.0070934
inside_sum	0.187055	0.185708	0.187393	0.208872	0.22959	0.22145	0.23046	0.26952	0.22348	0.103898	0.0524998	0.0448939	0.0498646	0.081858	0.080439	0.144518	0.144719	0.159856	0.206572	0.20993	0.161129	0.0694976	0.0155401
outside	0.81294	0.81429	0.81261	0.79112	0.77042	0.77855	0.76954	0.73048	0.77652	0.8961	0.9475	0.95511	0.95014	0.91814	0.91956	0.85549	0.85528	0.84015	0.79342	0.79007	0.838871	0.0694982	0.0155403
	500nm ps-peg
inside	0	0	0	0	0	0	0	0	0	0	0	0	0	0	0	0	0	0	0	0	0	0	0
interface	0.2	0.22222	0	0	0.25	0.33333	0.1	0.23077	0.076923	0.23529	0.16667	0.28571	0.14286	0.24444	0.25714	0	0	0	0	0.083333	0.141434	0.114727	0.0256538
inside_sum	0.2	0.22222	0	0	0.25	0.33333	0.1	0.23077	0.076923	0.23529	0.16667	0.28571	0.14286	0.24444	0.25714	0	0	0	0	0.083333	0.141434	0.114727	0.0256538
outside	0.8	0.77778	1	1	0.75	0.66667	0.9	0.76923	0.92308	0.76471	0.83333	0.71429	0.85714	0.75556	0.74286	1	1	1	1	0.91667	0.858566	0.114728	0.0256539
	1um ps-peg
inside	0	0	0	0.0625	0	0	0	0	0	0	0	0	0	0	0	0	0	0	0	0	0.003125	0.0139754	0.003125
interface	0.090909	0.15385	0.22222	0.3125	0.1	0.41667	0.2	0.2	0.125	0	0.33333	0.25	0.28571	0.2	0.2	0.4	0.375	0	0.33333	0.36364	0.228108	0.124974	0.0279451
inside_sum	0.090909	0.15385	0.22222	0.375	0.1	0.41667	0.2	0.2	0.125	0	0.33333	0.25	0.28571	0.2	0.2	0.4	0.375	0	0.33333	0.36364	0.231233	0.127942	0.0286087
outside	0.90909	0.84615	0.77778	0.625	0.9	0.58333	0.8	0.8	0.875	1	0.66667	0.75	0.71429	0.8	0.8	0.6	0.625	1	0.66667	0.63636	0.768767	0.127942	0.0286087

## Sheet: 2a
Box z (sigma)	Protein density	sigma=1 density	sigma=2 density
-200	27	16.6	2.7
-199	27.4	16.7	2.62
-198	27.1	16.5	2.62
-197	27.1	16.6	2.68
-196	27.1	16.5	2.63
-196	27.2	16.6	2.65
-195	27.3	16.9	2.68
-194	27.2	16.6	2.75
-193	27.4	16.7	2.64
-192	27.1	16.7	2.73
-192	27.3	16.7	2.64
-191	27.1	16.7	2.79
-190	27.3	16.7	2.7
-189	27.2	16.8	2.7
-188	27.2	16.6	2.72
-188	27.4	16.5	2.64
-187	27.1	16.7	2.7
-186	27.2	16.8	2.68
-185	27.2	16.6	2.61
-184	27.3	16.9	2.67
-184	27.1	16.7	2.77
-183	27.2	16.9	2.69
-182	27.5	16.6	2.71
-181	27.5	16.6	2.67
-180	27.1	16.7	2.61
-180	27.1	16.7	2.65
-179	27	16.6	2.67
-178	27.2	16.4	2.73
-177	27.1	16.8	2.66
-176	27.4	16.9	2.7
-176	27.2	16.7	2.69
-175	27.1	16.6	2.67
-174	27.1	16.7	2.73
-173	27.1	16.6	2.69
-172	27	16.9	2.66
-172	27.4	16.8	2.72
-171	27.1	16.6	2.77
-170	27.3	16.7	2.69
-169	27.2	16.5	2.72
-168	27.1	16.7	2.75
-168	27.1	16.7	2.73
-167	27.1	16.6	2.73
-166	27.1	16.6	2.71
-165	27.1	16.7	2.7
-164	27.1	16.6	2.75
-164	26.9	16.7	2.71
-163	26.9	16.6	2.69
-162	27	16.7	2.71
-161	27	16.7	2.7
-160	27.3	16.7	2.76
-160	27.3	16.8	2.79
-159	27.2	16.7	2.73
-158	27.1	16.6	2.84
-157	27.1	16.7	2.76
-156	27.1	16.7	2.71
-156	26.9	16.7	2.81
-155	27.2	16.7	2.79
-154	27.2	16.6	2.78
-153	27.5	16.7	2.75
-152	27.3	16.6	2.79
-152	27.1	16.7	2.77
-151	27.1	16.7	2.82
-150	27.2	16.6	2.88
-149	27	16.6	2.86
-148	27.1	16.5	2.75
-148	27	16.7	2.85
-147	27.5	16.6	2.82
-146	27.3	16.6	2.8
-145	27.2	16.5	2.77
-144	26.9	16.7	2.78
-144	27.1	16.8	2.79
-143	27.4	16.5	2.79
-142	27.3	16.8	2.7
-141	27.1	16.4	2.82
-140	27.1	16.5	2.76
-140	26.9	16.6	2.81
-139	27.2	16.6	2.82
-138	27	16.7	2.79
-137	27	16.6	2.8
-136	26.9	16.6	2.78
-136	27.1	16.8	2.72
-135	27.1	16.5	2.79
-134	27.3	16.8	2.79
-133	27.3	16.7	2.77
-132	27.2	16.7	2.78
-132	27.1	16.6	2.85
-131	27.2	16.8	2.7
-130	27.2	16.7	2.8
-129	27.3	16.8	2.8
-128	27.1	16.6	2.73
-128	27.3	16.6	2.82
-127	27.2	16.6	2.78
-126	27.4	16.5	2.83
-125	27.3	16.6	2.7
-124	27.1	16.6	2.77
-124	27.2	16.6	2.81
-123	27.1	16.4	2.79
-122	27.2	16.5	2.66
-121	27.5	16.8	2.75
-120	27.4	16.5	2.81
-120	27.2	16.5	2.79
-119	27.3	16.6	2.77
-118	27.1	16.6	2.77
-117	27.4	16.7	2.83
-116	27.2	16.5	2.76
-116	27.2	16.4	2.79
-115	27.5	16.6	2.75
-114	27.3	16.7	2.79
-113	27	16.7	2.78
-112	27	16.6	2.8
-112	27.1	16.6	2.73
-111	27.2	16.5	2.82
-110	27.3	16.7	2.72
-109	27.4	16.4	2.78
-108	27.2	16.7	2.81
-108	27.2	16.6	2.76
-107	27.2	16.6	2.74
-106	27.2	16.6	2.8
-105	27.3	16.8	2.8
-104	27.4	16.4	2.84
-104	27.5	16.6	2.8
-103	27.2	16.4	2.79
-102	27.4	16.7	2.74
-101	27.3	16.6	2.79
-100	27.1	16.5	2.73
-99.6	27.3	16.6	2.74
-98.8	27.5	16.7	2.8
-98	27.3	16.7	2.77
-97.2	27.4	16.8	2.74
-96.4	27.1	16.6	2.68
-95.6	27.3	16.5	2.74
-94.8	27.4	16.6	2.85
-94	27	17	2.75
-93.2	27.2	16.6	2.81
-92.4	27.3	16.6	2.78
-91.6	27.2	16.5	2.74
-90.8	27.6	16.5	2.7
-90	27.2	16.5	2.74
-89.2	27.5	16.7	2.81
-88.4	27.5	16.6	2.75
-87.6	27.4	16.4	2.85
-86.8	27.2	16.6	2.73
-86	27.4	16.7	2.77
-85.2	27.3	16.6	2.81
-84.4	27.4	16.6	2.79
-83.6	27.2	16.6	2.78
-82.8	27.3	16.6	2.83
-82	27.3	16.6	2.8
-81.2	27.5	16.5	2.72
-80.4	27.4	16.6	2.77
-79.6	27.4	16.5	2.74
-78.8	27.4	16.6	2.82
-78	27.6	16.7	2.77
-77.2	27.5	16.7	2.83
-76.4	27.3	16.7	2.75
-75.6	27.1	16.6	2.76
-74.8	27.4	16.5	2.9
-74	27.3	16.6	2.77
-73.2	27.2	16.4	2.76
-72.4	27.4	16.6	2.8
-71.6	27.4	16.7	2.8
-70.8	27.7	16.4	2.82
-70	27.5	16.5	2.79
-69.2	27.5	16.5	2.78
-68.4	27.5	16.5	2.7
-67.6	27.5	16.5	2.75
-66.8	27.4	16.7	2.79
-66	27.4	16.8	2.81
-65.2	27.4	16.5	2.77
-64.4	27.4	16.7	2.75
-63.6	27.4	16.5	2.85
-62.8	27.4	16.7	2.8
-62	27.4	16.5	2.8
-61.2	27.6	16.6	2.78
-60.4	27.4	16.6	2.63
-59.6	27.3	16.6	2.78
-58.8	27.3	16.7	2.78
-58	27.4	16.5	2.82
-57.2	27.3	16.8	2.79
-56.4	27.6	16.6	2.73
-55.6	27.5	16.7	2.78
-54.8	27.2	16.7	2.82
-54	27.4	16.6	2.81
-53.2	27.4	16.6	2.74
-52.4	27.5	16.6	2.78
-51.6	27.4	16.5	2.75
-50.8	27.7	16.6	2.76
-50	27.4	16.5	2.77
-49.2	27.3	16.6	2.73
-48.4	27.5	16.5	2.79
-47.6	27.2	16.6	2.81
-46.8	27.4	16.5	2.81
-46	27.2	16.4	2.78
-45.2	27.3	16.6	2.82
-44.4	27.2	16.6	2.81
-43.6	27.2	16.5	2.76
-42.8	27.4	16.7	2.72
-42	27.3	16.8	2.76
-41.2	27.6	16.7	2.82
-40.4	27.4	16.4	2.79
-39.6	27.3	16.7	2.74
-38.8	27.3	16.6	2.79
-38	27.5	16.6	2.68
-37.2	27.7	16.4	2.76
-36.4	27.3	16.6	2.81
-35.6	27.8	16.8	2.82
-34.8	27.5	16.6	2.85
-34	27.5	16.6	2.78
-33.2	27.3	16.6	2.82
-32.4	27.4	16.6	2.8
-31.6	27.4	16.5	2.73
-30.8	27.6	16.8	2.8
-30	27.4	16.6	2.78
-29.2	27.1	16.6	2.8
-28.4	27.6	16.7	2.71
-27.6	27.2	16.6	2.72
-26.8	27.4	16.7	2.8
-26	27.8	16.6	2.83
-25.2	27.4	16.8	2.84
-24.4	27.5	16.7	2.73
-23.6	27.6	16.5	2.83
-22.8	27.8	16.7	2.72
-22	28.5	16.9	2.77
-21.2	32.2	18.1	2.84
-20.4	45.9	21.2	3.06
-19.6	86.9	28.8	3.76
-18.8	184	41.9	5.68
-18	350	56.2	8.44
-17.2	545	64.1	9.48
-16.4	706	63.8	6.94
-15.6	800	60.1	3.1
-14.8	842	57.1	0.902
-14	856	55.6	0.227
-13.2	862	55.5	0.112
-12.4	863	55.1	0.068
-11.6	865	55.5	0.068
-10.8	863	55.3	0.0704
-10	864	55.4	0.0648
-9.2	864	55.4	0.048
-8.4	864	55.1	0.0592
-7.6	864	55.4	0.0542
-6.8	864	55.1	0.0642
-6	864	55.2	0.0692
-5.2	864	55.1	0.0648
-4.4	864	55.2	0.0474
-3.6	865	55.2	0.0748
-2.8	865	55.1	0.0642
-2	865	55.1	0.0642
-1.2	865	54.9	0.0661
-0.4	865	54.9	0.0767
0.4	864	54.8	0.0835
1.2	865	54.9	0.116
2	865	54.9	0.108
2.8	865	55.3	0.121
3.6	865	54.5	0.0935
4.4	865	55.4	0.133
5.2	864	54.8	0.126
6	865	54.8	0.113
6.8	865	54.5	0.135
7.6	865	54.7	0.0966
8.4	865	54.9	0.116
9.2	864	55.1	0.0904
10	865	54.8	0.11
10.8	864	54.8	0.107
11.6	864	55	0.086
12.4	865	55.4	0.0948
13.2	863	55.2	0.12
14	862	55	0.193
14.8	856	55.6	0.4
15.6	838	57.1	1.44
16.4	791	60.3	3.86
17.2	690	63.9	7.41
18	521	63.1	8.77
18.8	326	54.3	7.12
19.6	168	39.7	4.64
20.4	78.3	27.3	3.21
21.2	42.7	20.4	2.78
22	31.6	17.6	2.6
22.8	28.5	16.8	2.63
23.6	27.7	16.8	2.6
24.4	27.7	16.5	2.63
25.2	27.6	16.6	2.62
26	27.3	16.7	2.59
26.8	27.2	16.6	2.58
27.6	27.5	16.4	2.56
28.4	27.5	16.6	2.58
29.2	27.3	16.6	2.59
30	27.4	16.4	2.6
30.8	27.5	16.6	2.52
31.6	27.5	16.5	2.58
32.4	27.6	16.5	2.59
33.2	27.6	16.7	2.58
34	27.2	16.7	2.58
34.8	27.1	16.6	2.56
35.6	27.6	16.5	2.59
36.4	27.6	16.4	2.55
37.2	27.5	16.6	2.59
38	27.2	16.6	2.59
38.8	27.1	16.5	2.59
39.6	27.6	16.7	2.53
40.4	27.5	16.6	2.54
41.2	27.5	16.6	2.63
42	27.6	16.6	2.53
42.8	27.2	16.4	2.51
43.6	27.2	16.6	2.55
44.4	27.5	16.6	2.62
45.2	27.2	16.8	2.54
46	27.5	16.5	2.58
46.8	27.2	16.7	2.55
47.6	27.4	16.7	2.63
48.4	27.6	16.5	2.62
49.2	27.3	16.5	2.59
50	27.4	16.7	2.56
50.8	27.4	16.5	2.55
51.6	27.4	16.6	2.63
52.4	27.5	16.7	2.55
53.2	27.8	16.6	2.55
54	27.6	16.3	2.52
54.8	27.4	16.7	2.61
55.6	27.5	16.6	2.52
56.4	27.5	16.5	2.61
57.2	27.7	16.7	2.61
58	27.5	16.5	2.5
58.8	27.6	16.6	2.6
59.6	27.5	16.4	2.61
60.4	27.4	16.3	2.58
61.2	27.5	16.6	2.56
62	27.3	16.5	2.56
62.8	27.6	16.5	2.66
63.6	27.3	16.7	2.64
64.4	27.4	16.4	2.58
65.2	27.4	16.7	2.6
66	27.4	16.5	2.63
66.8	27.6	16.6	2.58
67.6	27.2	16.6	2.64
68.4	27.5	16.5	2.61
69.2	27.5	16.5	2.59
70	27.1	16.5	2.54
70.8	27.2	16.6	2.62
71.6	27.3	16.6	2.6
72.4	27.4	16.5	2.57
73.2	27.6	16.5	2.52
74	27.3	16.6	2.55
74.8	27.5	16.4	2.62
75.6	27.6	16.6	2.61
76.4	27.4	16.5	2.57
77.2	27.4	16.4	2.56
78	27.5	16.5	2.62
78.8	27.5	16.5	2.58
79.6	27.6	16.5	2.6
80.4	27.6	16.4	2.57
81.2	27.5	16.6	2.61
82	27.5	16.6	2.57
82.8	27.5	16.5	2.56
83.6	27.4	16.6	2.62
84.4	27.4	16.4	2.59
85.2	27.5	16.5	2.57
86	27.4	16.4	2.56
86.8	27.5	16.7	2.55
87.6	27.4	16.5	2.6
88.4	27.6	16.3	2.57
89.2	27.5	16.5	2.58
90	27.6	16.5	2.63
90.8	27.5	16.6	2.6
91.6	27.7	16.5	2.55
92.4	27.4	16.5	2.59
93.2	27.7	16.7	2.54
94	27.5	16.6	2.69
94.8	27.4	16.5	2.63
95.6	27.3	16.7	2.67
96.4	27.5	16.7	2.57
97.2	27.5	16.5	2.57
98	27.5	16.5	2.65
98.8	27.5	16.5	2.58
99.6	27.6	16.4	2.61
100	27.5	16.3	2.59
101	27.3	16.4	2.51
102	27.3	16.4	2.65
103	27.4	16.3	2.54
104	27.4	16.3	2.59
104	27.5	16.4	2.61
105	27.5	16.6	2.54
106	27.5	16.6	2.6
107	27.1	16.4	2.52
108	27.3	16.3	2.53
108	27.3	16.7	2.53
109	27.5	16.5	2.62
110	27.4	16.3	2.62
111	27.3	16.5	2.63
112	27.2	16.6	2.62
112	27.4	16.6	2.57
113	27.3	16.5	2.6
114	27.4	16.5	2.63
115	27.5	16.4	2.6
116	27.5	16.4	2.58
116	27.4	16.4	2.66
117	27.5	16.6	2.6
118	27.6	16.6	2.6
119	27.4	16.3	2.56
120	27.5	16.5	2.63
120	27.2	16.6	2.58
121	27.3	16.5	2.58
122	27.3	16.6	2.53
123	27.4	16.7	2.6
124	27.4	16.5	2.52
124	27.1	16.6	2.56
125	27.3	16.7	2.62
126	27.3	16.6	2.55
127	27.4	16.4	2.5
128	27.3	16.6	2.55
128	27.2	16.6	2.48
129	27.3	16.4	2.61
130	27.3	16.5	2.57
131	27.1	16.7	2.62
132	27.1	16.6	2.66
132	27.2	16.6	2.56
133	27.4	16.7	2.57
134	27.3	16.6	2.57
135	27.4	16.4	2.5
136	27.1	16.5	2.58
136	27.1	16.6	2.54
137	27.3	16.5	2.65
138	27.5	16.7	2.61
139	27	16.6	2.58
140	27.3	16.6	2.58
140	27.5	16.6	2.59
141	27.3	16.5	2.59
142	27.2	16.7	2.58
143	27.4	16.4	2.65
144	27.5	16.7	2.61
144	27.4	16.6	2.5
145	27.5	16.7	2.68
146	27.1	16.6	2.53
147	27.6	16.6	2.57
148	27.4	16.6	2.53
148	27.1	16.8	2.58
149	27	16.5	2.54
150	27.3	16.7	2.5
151	27.5	16.5	2.61
152	27.6	16.6	2.59
152	27.3	16.6	2.63
153	27.4	16.5	2.57
154	27.3	16.5	2.56
155	27.5	16.5	2.56
156	27.3	16.6	2.58
156	27.3	16.8	2.57
157	27.2	16.6	2.65
158	27.5	16.8	2.58
159	27.1	16.6	2.62
160	27.2	16.6	2.48
160	27.5	16.5	2.58
161	27.4	16.6	2.59
162	27.6	16.6	2.58
163	27.3	16.7	2.6
164	27.5	16.5	2.56
164	27.2	16.7	2.56
165	27.4	16.7	2.59
166	27.5	16.7	2.62
167	27.2	16.7	2.57
168	27.3	16.6	2.58
168	27.3	16.7	2.61
169	27.2	16.8	2.54
170	27.1	16.8	2.58
171	27.2	16.9	2.59
172	27.4	16.6	2.61
172	27	16.5	2.64
173	27.2	16.5	2.55
174	26.9	16.8	2.54
175	27.1	16.7	2.55
176	27	16.7	2.58
176	27.1	16.5	2.66
177	27.2	16.6	2.53
178	27	16.4	2.7
179	27	16.9	2.64
180	27.2	16.7	2.6
180	27.1	16.7	2.61
181	27	16.7	2.65
182	26.9	16.5	2.57
183	27	16.7	2.58
184	27.1	16.5	2.68
184	27.2	16.7	2.56
185	27.2	16.7	2.65
186	27.1	16.8	2.61
187	27.2	16.6	2.63
188	27.2	16.7	2.6
188	27.1	16.8	2.55
189	27.1	16.4	2.59
190	27.3	16.7	2.61
191	26.9	16.7	2.63
192	27.4	16.6	2.6
192	27	16.7	2.66
193	26.9	16.6	2.57
194	27.5	16.6	2.7
195	27	16.8	2.65
196	27.3	16.8	2.69
196	27.1	16.7	2.64
197	27.4	16.7	2.65
198	27.2	16.7	2.6
199	27.3	16.7	2.67
200	27.4	16.6	2.66

## Sheet: 2b
Box z (sigma)	Protein density	eps=0.4 density	eps=1.0 density	eps=1.6 density
-200	25.3	0.84	0.762	0.152
-199	25.3	0.837	0.772	0.158
-198	25.2	0.818	0.803	0.174
-197	25.5	0.819	0.77	0.173
-196	25.4	0.863	0.761	0.18
-196	25.4	0.792	0.786	0.184
-195	25.3	0.836	0.774	0.17
-194	25.3	0.829	0.752	0.167
-193	25.3	0.815	0.736	0.184
-192	25.2	0.795	0.766	0.178
-192	25.3	0.788	0.728	0.187
-191	25.4	0.802	0.754	0.169
-190	25.5	0.843	0.746	0.182
-189	25.2	0.796	0.749	0.182
-188	25.2	0.835	0.731	0.181
-188	25.1	0.772	0.748	0.181
-187	25.1	0.804	0.742	0.167
-186	25.3	0.78	0.737	0.189
-185	25.1	0.772	0.721	0.17
-184	25.1	0.784	0.721	0.171
-184	25.2	0.829	0.734	0.196
-183	25.5	0.762	0.73	0.154
-182	25.3	0.792	0.734	0.179
-181	25.3	0.8	0.725	0.157
-180	25.2	0.809	0.688	0.161
-180	25.6	0.779	0.718	0.166
-179	25.4	0.75	0.685	0.152
-178	25.5	0.78	0.723	0.16
-177	25.4	0.771	0.756	0.148
-176	25.3	0.768	0.706	0.155
-176	25.4	0.796	0.7	0.137
-175	25.6	0.837	0.717	0.146
-174	25.7	0.822	0.749	0.144
-173	25.6	0.798	0.749	0.135
-172	25.4	0.776	0.734	0.145
-172	25.3	0.803	0.738	0.141
-171	25.6	0.802	0.76	0.152
-170	25.4	0.77	0.7	0.135
-169	25.2	0.81	0.756	0.148
-168	25.5	0.793	0.708	0.152
-168	25.4	0.796	0.682	0.133
-167	25.4	0.791	0.725	0.145
-166	25.3	0.807	0.716	0.148
-165	25.4	0.776	0.706	0.153
-164	25.4	0.748	0.734	0.16
-164	25.6	0.77	0.711	0.143
-163	25.6	0.766	0.689	0.156
-162	25.5	0.769	0.69	0.14
-161	25.5	0.776	0.678	0.148
-160	25.5	0.778	0.653	0.16
-160	25.5	0.764	0.708	0.145
-159	25.3	0.743	0.668	0.133
-158	25.4	0.755	0.709	0.13
-157	25.3	0.739	0.686	0.135
-156	25.1	0.751	0.708	0.131
-156	25.3	0.767	0.718	0.135
-155	25.4	0.779	0.707	0.143
-154	25.2	0.752	0.7	0.135
-153	25.3	0.768	0.699	0.124
-152	25.2	0.761	0.696	0.144
-152	25.2	0.757	0.719	0.143
-151	25.3	0.8	0.722	0.121
-150	25.3	0.803	0.716	0.137
-149	25.3	0.755	0.67	0.13
-148	25.5	0.824	0.738	0.124
-148	25.2	0.772	0.7	0.135
-147	25.6	0.746	0.721	0.133
-146	25.3	0.738	0.722	0.156
-145	25.3	0.76	0.671	0.124
-144	25.4	0.744	0.726	0.134
-144	25.4	0.766	0.68	0.149
-143	25.2	0.769	0.698	0.12
-142	25.5	0.756	0.682	0.127
-141	25.4	0.765	0.702	0.135
-140	25.4	0.767	0.696	0.136
-140	25.4	0.751	0.653	0.125
-139	25.6	0.739	0.695	0.13
-138	25.3	0.766	0.693	0.11
-137	25.5	0.78	0.734	0.12
-136	25.5	0.751	0.704	0.11
-136	25.4	0.811	0.699	0.118
-135	25.4	0.822	0.704	0.125
-134	25.5	0.817	0.683	0.123
-133	25.3	0.817	0.7	0.117
-132	25.4	0.775	0.695	0.118
-132	25.3	0.837	0.702	0.124
-131	25.4	0.797	0.688	0.12
-130	25.5	0.801	0.693	0.105
-129	25.4	0.82	0.721	0.104
-128	25.5	0.804	0.674	0.112
-128	25.5	0.86	0.67	0.0941
-127	25.4	0.792	0.663	0.113
-126	25.4	0.813	0.675	0.117
-125	25.4	0.822	0.635	0.123
-124	25.5	0.843	0.656	0.121
-124	25.2	0.797	0.642	0.117
-123	25.5	0.842	0.651	0.123
-122	25.3	0.818	0.691	0.108
-121	25.2	0.847	0.637	0.129
-120	25.3	0.797	0.637	0.108
-120	25.3	0.784	0.7	0.13
-119	25.4	0.809	0.675	0.126
-118	25.4	0.766	0.691	0.127
-117	25.5	0.826	0.639	0.106
-116	25.4	0.807	0.647	0.115
-116	25.3	0.853	0.698	0.102
-115	25.4	0.827	0.657	0.107
-114	25.4	0.829	0.666	0.102
-113	25.4	0.801	0.659	0.11
-112	25.2	0.799	0.688	0.111
-112	25.3	0.794	0.693	0.0935
-111	25.2	0.804	0.719	0.0948
-110	25.7	0.839	0.656	0.104
-109	25.5	0.841	0.713	0.0966
-108	25.3	0.787	0.671	0.113
-108	25.4	0.794	0.666	0.117
-107	25.4	0.802	0.668	0.103
-106	25.3	0.849	0.682	0.122
-105	25.3	0.828	0.695	0.117
-104	25.2	0.824	0.634	0.113
-104	25.4	0.842	0.693	0.116
-103	25.4	0.832	0.681	0.114
-102	25.4	0.818	0.668	0.117
-101	25.5	0.84	0.664	0.116
-100	25.3	0.832	0.671	0.125
-99.6	25.2	0.857	0.675	0.124
-98.8	25	0.878	0.643	0.0991
-98	25.3	0.872	0.676	0.106
-97.2	25.6	0.845	0.65	0.117
-96.4	25.2	0.88	0.679	0.119
-95.6	25.3	0.849	0.653	0.113
-94.8	25.2	0.893	0.673	0.105
-94	25.5	0.824	0.645	0.113
-93.2	25.5	0.814	0.644	0.118
-92.4	25.5	0.83	0.655	0.118
-91.6	25.4	0.824	0.641	0.108
-90.8	25.4	0.816	0.613	0.0935
-90	25.2	0.84	0.643	0.109
-89.2	25.4	0.829	0.672	0.114
-88.4	25.2	0.834	0.664	0.112
-87.6	25.5	0.839	0.644	0.105
-86.8	25.2	0.82	0.634	0.108
-86	25.3	0.831	0.66	0.107
-85.2	25.3	0.843	0.642	0.0954
-84.4	25.2	0.808	0.648	0.101
-83.6	25.4	0.825	0.677	0.104
-82.8	25.7	0.814	0.67	0.0798
-82	25.5	0.83	0.659	0.1
-81.2	25.3	0.816	0.678	0.0892
-80.4	25.5	0.82	0.669	0.0904
-79.6	25.3	0.802	0.68	0.0854
-78.8	25.4	0.815	0.716	0.0742
-78	25.2	0.807	0.655	0.0979
-77.2	25.6	0.767	0.701	0.0773
-76.4	25.2	0.849	0.683	0.0867
-75.6	25.4	0.787	0.7	0.0879
-74.8	25.4	0.779	0.689	0.0748
-74	25.3	0.808	0.685	0.0985
-73.2	25.4	0.774	0.719	0.0798
-72.4	25.2	0.784	0.639	0.0835
-71.6	25.5	0.804	0.686	0.0867
-70.8	25.5	0.836	0.671	0.0935
-70	25.3	0.806	0.687	0.0954
-69.2	25.4	0.861	0.69	0.0711
-68.4	25.5	0.838	0.681	0.0723
-67.6	25.5	0.818	0.708	0.0748
-66.8	25.4	0.818	0.681	0.0736
-66	25.4	0.825	0.687	0.0835
-65.2	25.7	0.824	0.679	0.0729
-64.4	25.4	0.829	0.686	0.0842
-63.6	25.5	0.852	0.683	0.0798
-62.8	25.5	0.863	0.706	0.0773
-62	25.3	0.863	0.689	0.0729
-61.2	25.4	0.878	0.696	0.0748
-60.4	25.4	0.834	0.709	0.0723
-59.6	25.4	0.873	0.705	0.0767
-58.8	25.6	0.825	0.711	0.0636
-58	25.7	0.827	0.736	0.0655
-57.2	25.4	0.862	0.722	0.0698
-56.4	25.3	0.858	0.711	0.0723
-55.6	25.6	0.807	0.699	0.0599
-54.8	25.4	0.858	0.734	0.0517
-54	25.3	0.853	0.709	0.0623
-53.2	25.4	0.835	0.686	0.0574
-52.4	25.3	0.853	0.716	0.068
-51.6	25.4	0.811	0.713	0.0511
-50.8	25.4	0.913	0.69	0.0505
-50	25.3	0.862	0.719	0.0599
-49.2	25.4	0.846	0.651	0.0567
-48.4	25.5	0.852	0.703	0.0517
-47.6	25.3	0.884	0.691	0.0542
-46.8	25.2	0.869	0.722	0.0549
-46	25.3	0.842	0.652	0.0443
-45.2	25.5	0.856	0.709	0.0418
-44.4	25.4	0.873	0.71	0.0399
-43.6	25.6	0.873	0.75	0.0362
-42.8	25.4	0.819	0.699	0.0324
-42	25.3	0.88	0.679	0.0418
-41.2	25.2	0.901	0.699	0.0393
-40.4	25.5	0.882	0.673	0.0249
-39.6	25.5	0.829	0.684	0.033
-38.8	25.5	0.861	0.668	0.0287
-38	25.4	0.923	0.709	0.0312
-37.2	25.2	0.931	0.708	0.0299
-36.4	25.4	0.841	0.688	0.0268
-35.6	25.5	0.92	0.684	0.0187
-34.8	25.4	0.892	0.686	0.0175
-34	25.4	0.93	0.701	0.0218
-33.2	25.5	0.888	0.738	0.0256
-32.4	25.5	0.877	0.723	0.0231
-31.6	25.4	0.874	0.718	0.0243
-30.8	25.3	0.882	0.698	0.0218
-30	25.4	0.893	0.696	0.0218
-29.2	25.4	0.893	0.722	0.0118
-28.4	25.5	0.902	0.724	0.0156
-27.6	25.2	0.905	0.708	0.015
-26.8	25.4	0.937	0.666	0.0112
-26	25.5	0.905	0.697	0.0106
-25.2	25.4	0.935	0.708	0.0106
-24.4	25.4	0.878	0.719	0.00998
-23.6	25.3	0.903	0.686	0.00312
-22.8	25.4	0.859	0.701	0.00187
-22	25.6	0.893	0.711	0.00499
-21.2	26	0.956	0.752	0.0143
-20.4	27	0.956	0.951	0.115
-19.6	32.9	0.996	1.97	0.82
-18.8	58.2	0.873	4.54	3.36
-18	136	0.526	7.8	8.82
-17.2	304	0.23	8.53	13.9
-16.4	535	0.0499	5.3	13.5
-15.6	740	0.00374	1.86	8.97
-14.8	861	0	0.408	5
-14	911	0	0.104	3.63
-13.2	929	0	0.0798	3.48
-12.4	934	0	0.0991	3.68
-11.6	935	0	0.0804	3.71
-10.8	935	0	0.0792	3.64
-10	935	0	0.117	3.63
-9.2	936	0	0.111	3.61
-8.4	935	0	0.106	3.63
-7.6	935	0	0.0929	3.58
-6.8	936	0	0.1	3.47
-6	935	0	0.0542	3.45
-5.2	936	0	0.0779	3.45
-4.4	935	0	0.0979	3.55
-3.6	935	0	0.108	3.35
-2.8	936	0	0.116	3.5
-2	935	0	0.117	3.49
-1.2	936	0	0.105	3.45
-0.4	935	0	0.101	3.54
0.4	935	0	0.12	3.47
1.2	935	0	0.155	3.54
2	935	0	0.124	3.58
2.8	935	0	0.115	3.57
3.6	935	0	0.137	3.56
4.4	935	0	0.118	3.46
5.2	935	0	0.115	3.55
6	936	0	0.0966	3.58
6.8	935	0	0.105	3.39
7.6	936	0	0.0916	3.5
8.4	936	0	0.0854	3.54
9.2	936	0	0.102	3.54
10	936	0	0.0923	3.46
10.8	936	0	0.0898	3.53
11.6	935	0	0.0998	3.61
12.4	935	0	0.102	3.59
13.2	934	0	0.11	3.44
14	927	0	0.105	3.53
14.8	908	0	0.152	4.38
15.6	854	0.00187	0.478	7.5
16.4	727	0.0081	2.06	12.4
17.2	517	0.0461	5.4	14.5
18	288	0.238	8.48	10.8
18.8	128	0.586	7.52	4.71
19.6	55.5	0.849	4.25	1.33
20.4	32.4	0.903	1.81	0.227
21.2	26.8	0.945	0.948	0.0305
22	25.5	0.917	0.714	0.00935
22.8	25.4	0.824	0.675	0.00436
23.6	25.4	0.9	0.66	0.00436
24.4	25.2	0.865	0.676	0.00125
25.2	25.4	0.885	0.658	0.0081
26	25.2	0.857	0.62	0.00561
26.8	25.5	0.832	0.64	0.00748
27.6	25.4	0.85	0.643	0.0131
28.4	25.4	0.849	0.646	0.0131
29.2	25.3	0.855	0.626	0.02
30	25.3	0.85	0.632	0.0156
30.8	25.6	0.883	0.622	0.0168
31.6	25.2	0.9	0.614	0.0193
32.4	25.5	0.903	0.637	0.0218
33.2	25.2	0.829	0.647	0.0156
34	25.4	0.853	0.683	0.0143
34.8	25.4	0.847	0.648	0.0193
35.6	25.5	0.871	0.646	0.0243
36.4	25.3	0.898	0.65	0.0168
37.2	25.4	0.858	0.646	0.0175
38	25.3	0.853	0.679	0.0206
38.8	25.5	0.856	0.696	0.0268
39.6	25.5	0.848	0.693	0.02
40.4	25.4	0.882	0.686	0.0249
41.2	25.5	0.842	0.692	0.0262
42	25.5	0.893	0.678	0.0218
42.8	25.2	0.883	0.688	0.0368
43.6	25.4	0.888	0.672	0.0287
44.4	25.3	0.882	0.678	0.0293
45.2	25.4	0.908	0.714	0.0305
46	25.6	0.93	0.681	0.0287
46.8	25.5	0.874	0.669	0.038
47.6	25.4	0.871	0.625	0.0368
48.4	25.3	0.847	0.628	0.0299
49.2	25.6	0.905	0.628	0.0337
50	25.3	0.85	0.641	0.0436
50.8	25.3	0.814	0.653	0.0549
51.6	25.4	0.858	0.646	0.038
52.4	25.2	0.859	0.632	0.0468
53.2	25.5	0.822	0.691	0.0418
54	25.4	0.871	0.672	0.0555
54.8	25.2	0.892	0.671	0.0449
55.6	25.4	0.832	0.668	0.0555
56.4	25.2	0.842	0.674	0.0536
57.2	25.3	0.838	0.696	0.0655
58	25.3	0.824	0.658	0.0436
58.8	25.4	0.819	0.66	0.0592
59.6	25.6	0.892	0.716	0.0517
60.4	25.5	0.827	0.673	0.0617
61.2	25.2	0.829	0.68	0.0636
62	25.1	0.822	0.699	0.058
62.8	25.3	0.856	0.647	0.0611
63.6	25.2	0.802	0.693	0.0704
64.4	25.4	0.83	0.665	0.0661
65.2	25.3	0.85	0.716	0.0524
66	25.3	0.815	0.681	0.0567
66.8	25.4	0.854	0.675	0.0673
67.6	25	0.866	0.675	0.0673
68.4	25.6	0.818	0.708	0.0661
69.2	25.3	0.847	0.679	0.0692
70	25.5	0.832	0.658	0.0673
70.8	25.5	0.842	0.666	0.0623
71.6	25.5	0.825	0.661	0.0835
72.4	25.1	0.817	0.671	0.0835
73.2	25.4	0.81	0.643	0.0648
74	25.2	0.803	0.688	0.0786
74.8	25.3	0.806	0.678	0.0729
75.6	25.4	0.809	0.652	0.0729
76.4	25.3	0.801	0.673	0.0792
77.2	25.5	0.824	0.669	0.0817
78	25.5	0.867	0.678	0.091
78.8	25.3	0.886	0.719	0.0892
79.6	25.4	0.817	0.673	0.0729
80.4	25.5	0.84	0.708	0.0842
81.2	25.4	0.868	0.664	0.0873
82	25.3	0.834	0.661	0.0779
82.8	25.5	0.825	0.729	0.0998
83.6	25.5	0.848	0.74	0.108
84.4	25.4	0.829	0.709	0.101
85.2	25.3	0.8	0.666	0.0916
86	25.4	0.847	0.705	0.101
86.8	25.3	0.818	0.726	0.113
87.6	25.6	0.814	0.741	0.0885
88.4	25.2	0.789	0.723	0.104
89.2	25.5	0.819	0.7	0.0929
90	25.6	0.848	0.664	0.0842
90.8	25.4	0.881	0.694	0.108
91.6	25.3	0.821	0.673	0.107
92.4	25.2	0.827	0.706	0.108
93.2	25.6	0.867	0.7	0.128
94	25.5	0.837	0.723	0.122
94.8	25.2	0.807	0.719	0.107
95.6	25.3	0.834	0.668	0.135
96.4	25.4	0.852	0.708	0.11
97.2	25.3	0.811	0.725	0.122
98	25.3	0.812	0.678	0.128
98.8	25.2	0.849	0.728	0.128
99.6	25.4	0.822	0.749	0.115
100	25.4	0.833	0.727	0.12
101	25.4	0.824	0.704	0.113
102	25.3	0.784	0.708	0.105
103	25.4	0.866	0.648	0.114
104	25.4	0.798	0.706	0.105
104	25.2	0.827	0.693	0.117
105	25.4	0.824	0.704	0.113
106	25.3	0.831	0.724	0.137
107	25.3	0.789	0.706	0.125
108	25.3	0.812	0.742	0.118
108	25.2	0.819	0.753	0.126
109	25.2	0.812	0.681	0.143
110	25.2	0.815	0.716	0.12
111	25.2	0.852	0.68	0.12
112	25.4	0.864	0.71	0.12
112	25.3	0.847	0.707	0.138
113	25.2	0.83	0.705	0.117
114	25.5	0.817	0.715	0.135
115	25.4	0.814	0.722	0.127
116	25.1	0.825	0.724	0.124
116	25.5	0.831	0.778	0.117
117	25.2	0.815	0.745	0.129
118	25.4	0.844	0.722	0.113
119	25.3	0.865	0.721	0.132
120	25.4	0.84	0.727	0.114
120	25.2	0.822	0.761	0.123
121	25.2	0.824	0.722	0.117
122	25.3	0.886	0.741	0.128
123	25.4	0.893	0.666	0.125
124	25	0.878	0.727	0.144
124	25.6	0.829	0.718	0.138
125	25.4	0.872	0.723	0.132
126	25.1	0.877	0.728	0.117
127	25	0.83	0.699	0.138
128	25.3	0.849	0.748	0.128
128	25.2	0.867	0.708	0.128
129	25.3	0.902	0.723	0.126
130	25.1	0.887	0.746	0.137
131	25.2	0.853	0.734	0.136
132	25.5	0.821	0.724	0.153
132	25.4	0.854	0.694	0.142
133	25.2	0.85	0.719	0.148
134	25.4	0.87	0.7	0.135
135	25.3	0.868	0.743	0.145
136	25.3	0.894	0.723	0.143
136	25.3	0.858	0.755	0.152
137	25.3	0.841	0.751	0.155
138	25.3	0.843	0.697	0.156
139	25.2	0.867	0.698	0.149
140	25.3	0.87	0.729	0.158
140	25.1	0.885	0.666	0.165
141	25.5	0.873	0.689	0.165
142	25.3	0.902	0.708	0.148
143	25.5	0.873	0.727	0.142
144	25.5	0.873	0.68	0.153
144	25.3	0.88	0.756	0.155
145	25.3	0.877	0.732	0.153
146	25.3	0.857	0.674	0.147
147	25.3	0.836	0.721	0.175
148	25.4	0.858	0.714	0.147
148	25.2	0.867	0.7	0.172
149	25.3	0.881	0.731	0.154
150	25.7	0.867	0.728	0.147
151	25.5	0.872	0.681	0.198
152	25.2	0.869	0.708	0.217
152	25.3	0.845	0.689	0.297
153	25.1	0.878	0.714	0.383
154	25.5	0.857	0.708	0.548
155	25.2	0.847	0.683	0.772
156	25.2	0.868	0.739	1.02
156	25.2	0.851	0.713	1.23
157	25.3	0.802	0.703	1.55
158	25.2	0.864	0.676	1.89
159	25.2	0.835	0.738	2.19
160	25.2	0.85	0.739	2.56
160	25.3	0.856	0.73	2.86
161	25.2	0.827	0.718	3.22
162	25.4	0.813	0.748	3.51
163	25.3	0.807	0.703	3.66
164	25.4	0.835	0.719	3.99
164	25.4	0.811	0.73	4.23
165	25.2	0.808	0.702	4.23
166	25.4	0.842	0.738	4.37
167	25.4	0.841	0.754	4.43
168	25.4	0.819	0.702	4.46
168	25.5	0.797	0.716	4.35
169	25.4	0.82	0.716	4.29
170	25.2	0.796	0.751	4.26
171	25.5	0.815	0.705	4.08
172	25.5	0.805	0.736	3.88
172	25.6	0.85	0.749	3.53
173	25.2	0.815	0.729	3.36
174	25.4	0.833	0.738	3.04
175	25.3	0.831	0.712	2.69
176	25.4	0.829	0.762	2.47
176	25.4	0.841	0.723	2.2
177	25.5	0.837	0.745	1.84
178	25.5	0.865	0.742	1.59
179	25.5	0.797	0.7	1.34
180	25.3	0.797	0.707	1.2
180	25.2	0.852	0.735	0.921
181	25.4	0.839	0.725	0.81
182	25.3	0.829	0.744	0.635
183	25.6	0.803	0.762	0.536
184	25.3	0.795	0.733	0.491
184	25.4	0.825	0.763	0.415
185	25.3	0.808	0.733	0.39
186	25.3	0.788	0.719	0.334
187	25.4	0.825	0.746	0.276
188	25.5	0.783	0.713	0.249
188	25.4	0.805	0.756	0.23
189	25.4	0.821	0.729	0.192
190	25.5	0.83	0.728	0.176
191	25.3	0.811	0.725	0.164
192	25.3	0.814	0.738	0.167
192	25.5	0.856	0.736	0.171
193	25.1	0.822	0.779	0.171
194	25.3	0.83	0.785	0.147
195	25.3	0.828	0.733	0.156
196	25.3	0.817	0.746	0.161
196	25.1	0.844	0.777	0.144
197	25.3	0.836	0.766	0.162
198	25.4	0.796	0.731	0.171
199	25.3	0.815	0.781	0.179
200	25.1	0.859	0.748	0.167

## Sheet: 2c
epsilon_12	sigma_2	Partition Coeff.
0.1	1	0.0137
0.2	1	0.0224
0.2	1.5	8.79e-05
0.3	1	0.0447
0.3	1.5	0.00027
0.4	1	0.104
0.4	1.5	0.00108
0.5	1	0.248
0.5	1.5	0.00478
0.5	2	0.000215
0.6	1	0.615
0.6	1.5	0.0163
0.6	2	0.00805
0.7	1	1.51
0.7	1.5	0.0557
0.7	2	0.0125
0.7	2.5	0.00993
0.8	1	3.31
0.8	1.5	0.234
0.8	2	0.0322
0.8	2.5	0.0528
0.8	3	0.0295
0.9	1	6.59
0.9	1.5	0.926
0.9	2	0.0516
0.9	2.5	0.105
0.9	3	0.0454
1	1	12.4
1	1.5	3.42
1	2	0.243
1	2.5	0.101
1	3	0.152
1.1	1	23.5
1.1	1.5	9.96
1.1	2	1.42
1.1	2.5	0.183
1.1	3	0.239
1.2	1	46.9
1.2	1.5	27.9
1.2	2	8.11
1.2	2.5	0.884
1.2	3	0.322
1.3	1	99.6
1.3	1.5	80.4
1.3	2	33.3
1.3	2.5	7.12
1.3	3	0.941
1.4	1	231
1.4	1.5	242
1.4	2	113
1.4	2.5	27.8
1.4	3	8
1.4	4	0.00283
1.5	1	579
1.5	1.5	744
1.5	2	233
1.5	2.5	37.9
1.5	3	17.4
1.5	4	0.195
1.6	1	1470
1.6	1.5	1440
1.6	2	10.1
1.6	2.5	9.25
1.6	3	9.45
1.6	4	0.741
1.7	1	5140
1.7	1.5	11.2
1.7	2	7.26
1.7	2.5	3.74
1.7	3	2.09
1.7	4	1.66
1.8	1	10900
1.8	1.5	2.69e-06
1.8	2	4.17
1.8	2.5	0.991
1.8	3	0.0105
1.8	4	2.59
1.8	5	0.0332
1.9	1	396
1.9	1.5	2.18
1.9	2	2.61
1.9	2.5	1.13
1.9	3	1.67
1.9	4	0.739
1.9	5	0.0854
2	1	19.7
2	1.5	3.81
2	2	0.108
2	2.5	1.05
2	3	0.651
2	4	1.12
2	5	0.128

## Sheet: 3b
0% biotin	Experiment 1, image 1	Experiment 1, image 2	Experiment 1, image 3	Experiment 1, image 4	Experiment 1, image 5	Experiment 2, image 1	Experiment 2, image 2	Experiment 2, image 3	Experiment 2, image 4	Experiment 2, image 5	avg	stdev	SEM
inside	0.055556	0.029412	0	0	0.025641	0	0	0	0	0.1	0.0210609	0.0336211	0.0106319
interface	0.13889	0.14706	0.13043	0.10714	0.15385	0.28571	0.11111	0.14286	0	0.1	0.131705	0.0699209	0.0221109
outside	0.80556	0.82353	0.86957	0.89286	0.82051	0.71429	0.88889	0.85714	1	0.8	0.847235	0.0750329	0.0237275
15% biotin	Experiment 1, image 1	Experiment 1, image 2	Experiment 1, image 3	Experiment 1, image 4	Experiment 2, image 1	Experiment 2, image 2	Experiment 2, image 3	Experiment 2, image 4	Experiment 2, image 5	Experiment 2, image 6
inside	0.085938	0.08982	0.072289	0.10204	0.30968	0.29448	0.22376	0.28609	0.35988	0.29752	0.21215	0.112341	0.0355252
interface	0.73438	0.68862	0.66867	0.68878	0.62258	0.63497	0.72099	0.63255	0.55457	0.63085	0.657696	0.0534032	0.0168876
outside	0.17969	0.22156	0.25904	0.20918	0.067742	0.070552	0.055249	0.081365	0.085546	0.071625	0.130155	0.0778316	0.0246125
100% biotin	Experiment 1, image 1	Experiment 1, image 2	Experiment 1, image 3	Experiment 1, image 4	Experiment 1, image 5	Experiment 2, image 1	Experiment 2, image 2	Experiment 2, image 3	Experiment 2, image 4	Experiment 2, image 5
inside	0.81	0.75622	0.80571	0.80734	0.80606	0.98563	0.99087	0.9863	0.97262	0.98343	0.890418	0.0996814	0.031522
interface	0.105	0.18905	0.17143	0.15596	0.13939	0.014368	0.0068493	0.0097847	0.024155	0.016575	0.0832562	0.0758636	0.0239902
outside	0.085	0.054726	0.022857	0.036697	0.054545	0	0.0022831	0.0039139	0.0032206	0	0.0263243	0.0301209	0.00952508

## Sheet: 3c
100nm 30% biotin	Experiment 1, image 1	Experiment 1, image 2	Experiment 1, image 3	Experiment 1, image 4	Experiment 1, image 5	Experiment 1, image 6	Experiment 2, image 1	Experiment 2, image 2	Experiment 2, image 3	Experiment 2, image 4	avg	stdev	SEM
inside	0.71416	0.6999	0.67745	0.72428	0.7207	0.72625	0.51104	0.60302	0.84585	0.85361	0.707626	0.101003	0.0319398
interface	0.16901	0.15322	0.14897	0.1376	0.14267	0.13435	0.26387	0.27291	0.091231	0.088079	0.160191	0.0624926	0.0197619
outside	0.11683	0.14687	0.17358	0.13811	0.13663	0.1394	0.22509	0.12406	0.062922	0.058315	0.132181	0.0485608	0.0153563
200nm 20% biotin	Experiment 1, image 1	Experiment 1, image 2	Experiment 1, image 3	Experiment 1, image 4	Experiment 2, image 1	Experiment 2, image 2	Experiment 2, image 3	Experiment 2, image 4	Experiment 2, image 5	Experiment 2, image 6
inside	0.60914	0.62763	0.63319	0.65416	0.42927	0.46616	0.44438	0.55238	0.52617	0.55893	0.550141	0.0821296	0.0259716
interface	0.18394	0.21216	0.20871	0.21794	0.47958	0.45192	0.46696	0.36963	0.42459	0.3884	0.340383	0.120801	0.0382006
outside	0.20691	0.16021	0.1581	0.1279	0.091149	0.081921	0.088661	0.077989	0.049237	0.052667	0.109474	0.0517976	0.0163798
500nm 10% biotin	Experiment 1, image 1	Experiment 1, image 2	Experiment 1, image 3	Experiment 1, image 4	Experiment 1, image 5	Experiment 2, image 1	Experiment 2, image 2	Experiment 2, image 3	Experiment 2, image 4	Experiment 2, image 5
inside	0.26033	0.2125	0.16471	0.27899	0.21329	0.50865	0.5087	0.46211	0.43084	0.40033	0.344045	0.13193	0.0417199
interface	0.70248	0.7625	0.80392	0.68116	0.75874	0.42907	0.42899	0.49183	0.51192	0.50577	0.607638	0.147759	0.0467254
outside	0.03719	0.025	0.031373	0.039855	0.027972	0.062284	0.062319	0.046062	0.057234	0.093904	0.0483193	0.0210661	0.00666168

## Sheet: 4b
RGG	Experiment 1, image 1	Experiment 1, image 2	Experiment 1, image 3	Experiment 1, image 4	Experiment 1, image 5	Experiment 1, image 6	Experiment 1, image 7	Experiment 2, image 1	Experiment 2, image 2	Experiment 2, image 3	Experiment 2, image 4	Experiment 2, image 5	avg	stdev	SEM
inside	0.2875	0.20144	0.21583	0.17127	0.15966	0.14338	0.18035	0.1137	0.2607	0.20567	0.21795	0.21203	0.197457	0.0481543	0.013901
interface	0.56667	0.7482	0.73861	0.72652	0.7451	0.78947	0.70853	0.76968	0.6965	0.7766	0.73077	0.71203	0.725723	0.0574394	0.0165813
outside	0.14583	0.05036	0.045564	0.10221	0.095238	0.067151	0.11111	0.11662	0.042802	0.01773	0.051282	0.075949	0.0768205	0.0376327	0.0108636
N protein	Experiment 1, image 1	Experiment 1, image 2	Experiment 1, image 3	Experiment 1, image 4	Experiment 2, image 1	Experiment 2, image 2	Experiment 2, image 3	Experiment 2, image 4	Experiment 2, image 5	Experiment 2, image 6	Experiment 2, image 7	Experiment 2, image 8
inside	0.61011	0.61189	0.63071	0.60913	0.51191	0.49241	0.51674	0.54076	0.55386	0.47173	0.49731	0.60061	0.553931	0.0561705	0.016215
interface	0.32174	0.32528	0.32826	0.33725	0.346887	0.48558	0.47412	0.44541	0.42669	0.46452	0.45959	0.36831	0.398636	0.0659895	0.0190495
outside	0.06815	0.062832	0.041033	0.053622	0.019216	0.022003	0.0091324	0.013828	0.019458	0.063747	0.043103	0.031075	0.0372666	0.0210616	0.00607997
GRGNSPYS	Experiment 1, image 1	Experiment 1, image 2	Experiment 1, image 3	Experiment 2, image 1	Experiment 2, image 2	Experiment 2, image 3	Experiment 2, image 4	Experiment 2, image 5	Experiment 2, image 6	Experiment 2, image 7	Experiment 2, image 8	Experiment 2, image 9
inside	0.92086	0.95507	0.96933	0.68041	0.73469	0.75662	0.78826	0.76504	0.72262	0.74912	0.7679	0.77982	0.799145	0.0949358	0.0274056
interface	0.05036	0.026812	0.012959	0.23454	0.22789	0.19256	0.19254	0.22653	0.26866	0.23737	0.22161	0.21468	0.175543	0.0903385	0.0260785
outside	0.028777	0.018116	0.017711	0.085052	0.037415	0.050823	0.019199	0.0084317	0.0087193	0.013514	0.010488	0.0055046	0.0253126	0.0230348	0.00664958

[truncated: 19 more sheets: 4c, 4e, 4f, 5a, 5b, 6a, 6b, 6c, S2, S4, S5, S7, S8, S9, S10, S12, S13, S16, S17]
